# Supplementary material for: Early-Stage Oral Tongue Squamous Cell Carcinoma and a Positive Sentinel Lymph Node Biopsy: Description of a Prognostic Correlation between Pre-Treatment Inflammatory Biomarkers, the Depth of Invasion and the Worst Pattern of Invasion
Source: J Pers Med. 2022 Nov 19;12(11):1931. doi: 10.3390/jpm12111931 (PMC9692700; doi:10.3390/jpm12111931)
Supplement: Supplementary file 1 [file jpm-12-01931-s001.zip]

Archive with 1 entries (1 files):
- jpm-1949951-supplementary.pdf
